# Supplementary material for: Genome Analysis of Acinetobacter lwoffii Strains Isolated from Permafrost Soils Aged from 15 Thousand to 1.8 Million Years Revealed Their Close Relationships with Present-Day Environmental and Clinical Isolates
Source: Biology (Basel). 2021 Sep 4;10(9):871. doi: 10.3390/biology10090871 (PMC8472584; doi:10.3390/biology10090871)
Supplement: Supplementary file 1 [file biology-10-00871-s001.zip]

Archive with 7 entries (7 files):
- Supplemental Table S1.xls
- Supplemental Table S2.xls
- Supplemental Table S3.xls
- Supplemental Table S4.xls
- Supplemental Table S5.xlsx
- Supplemental Table S6.pdf
- Supplemental Table S7.pdf
