# Supplementary material for: Genome Analysis of Acinetobacter lwoffii Strains Isolated from Permafrost Soils Aged from 15 Thousand to 1.8 Million Years Revealed Their Close Relationships with Present-Day Environmental and Clinical Isolates
Source: Biology (Basel). 2021 Sep 4;10(9):871. doi: 10.3390/biology10090871 (PMC8472584; doi:10.3390/biology10090871)
Supplement: Supplementary file 1 [file biology-10-00871-s001.zip › Supplemental Table S1.xls]

## Sheet: Table S1
	Supplementary Table S1. Sequencing statistics

## Sheet: data
	Sequencing statistics
	Strain	Illumina MiSeq		MinION
		Reads	Average read length (nt)	Reads	Average read length (nt)
	ED23-35	1130258	295	47532	6253
	ED45-23	2565542	271	43920	6423
	ED 9-5A	1138794	295	39045	6967
	VS15	2349822	281	52924	6610
	EK30A	1742566	288	37093	7354
