# Supplementary material for: Genome Analysis of Acinetobacter lwoffii Strains Isolated from Permafrost Soils Aged from 15 Thousand to 1.8 Million Years Revealed Their Close Relationships with Present-Day Environmental and Clinical Isolates
Source: Biology (Basel). 2021 Sep 4;10(9):871. doi: 10.3390/biology10090871 (PMC8472584; doi:10.3390/biology10090871)
Supplement: Supplementary file 1 [file biology-10-00871-s001.zip › Supplemental Table S2.xls]

## Sheet: Table S2
	Supplementary Table S2
	Pairwise average nucleotide sequence identity (%) between the genomes of A. lwoffii strains

## Sheet: data
Strain	CIP 70.31	ED23-35	ED45-23	ED9-5A	EK30A	GC2	M2a	NIPH 478	NIPH 512	NIPH 715	SH145	TG19636	VS15	ZS207
CIP 70.31	100	96.47	96.01	96.06	96.62	97.01	96.63	95.83	96.02	96.41	96.76	96.88	96.58	96.47
ED23-35	96.47	100	95.79	96.38	96.41	96.44	96.5	95.77	96.66	96.41	96.37	96.28	97.64	96.43
ED45-23	96.01	95.79	100	96.44	95.82	96.01	95.97	95.56	95.98	95.95	95.95	95.84	95.81	96.15
ED9-5A	96.06	96.38	96.44	100	95.97	96.18	96.16	95.58	96.27	96.18	96.04	96.08	96.35	95.98
EK30A	96.62	96.41	95.82	95.97	100	97.16	96.97	95.77	95.87	96.86	97.21	97.1	96.45	96.42
GC2	97.01	96.44	96.01	96.18	97.16	100	97.16	95.67	95.87	96.65	96.63	97.09	96.33	96.68
M2a	96.63	96.5	95.97	96.16	96.97	97.16	100	95.71	96.03	97.14	96.42	96.86	96.58	96.43
NIPH 478	95.83	95.77	95.57	95.58	95.77	95.66	95.71	100	95.76	95.69	95.71	95.56	95.78	95.86
NIPH 512	96.02	96.66	95.98	96.27	95.87	95.87	96.03	95.76	100	96.05	96.01	95.97	96.27	96.3
NIPH 715	96.41	96.41	95.95	96.18	96.85	96.65	97.14	95.69	96.05	100	96.44	96.6	96.46	96.29
SH145	96.76	96.37	95.95	96.04	97.21	96.63	96.42	95.71	96.01	96.44	100	96.61	96.63	96.28
TG19636	96.88	96.28	95.84	96.08	97.1	97.09	96.86	95.56	95.97	96.6	96.61	100	96.45	96.03
VS15	96.58	97.64	95.81	96.35	96.45	96.33	96.58	95.78	96.27	96.46	96.63	96.45	100	96.32
ZS207	96.47	96.43	96.15	95.98	96.42	96.68	96.43	95.86	96.3	96.29	96.28	96.03	96.32	100
