# Supplementary material for: Genome Analysis of Acinetobacter lwoffii Strains Isolated from Permafrost Soils Aged from 15 Thousand to 1.8 Million Years Revealed Their Close Relationships with Present-Day Environmental and Clinical Isolates
Source: Biology (Basel). 2021 Sep 4;10(9):871. doi: 10.3390/biology10090871 (PMC8472584; doi:10.3390/biology10090871)
Supplement: Supplementary file 1 [file biology-10-00871-s001.zip › Supplemental Table S3.xls]

## Sheet: Table S3
	Supplementary Table S3
	List of genes present in all 8 environmental strains but missing in at least one of 6 clinical strains

## Sheet: data
Gene (annotation)	Clinical strains lacking this gene	Number of genes present in a given clinical strain						Number of genes present in a given environmental strain								Acession numbers (proteins)
		CIP 70.31	NIPH 478	NIPH 512	NIPH 715	SH145	TG19636	ED23-35	ED45-23	ED9-5A	EK30A	VS15	GC2	ZS207	M2a
sulfite exporter TauE/SafE family protein	6	0	0	0	0	0	0	2	3	2	2	2	1	1	1	AUC08413.1 WP_071850361.1
Resolvase	4	0	0	0	1	0	2	1	3	1	1	1	3	5	3	WP_005267816.1 AUC08399.1 AUC08414.1 AUC08430.1 AUC08502.1 AUC08574.1 WP_004811709.1 WP_004889724.1 WP_005268011.1 WP_034608914.1 WP_138742684.1 WP_138743034.1 WP_004733280.1 WP_004891438.1 WP_004896671.1 WP_164543369.WP_004897644.1
mRNA interferase YafQ	4	0	0	0	0	1	2	1	1	1	1	2	2	2	2	AUC08516.1 AUC08522.1 WP_004282257.1 WP_005098405.1
abortive infection family protein	4	0	0	1	0	1	0	1	1	1	1	1	1	1	1	AUC07300.1 WP_004279100.1 WP_004645656.1 WP_005097594.1 WP_164542967.1
transposase, partial	3	2	0	0	0	1	1	1	5	6	6	4	1	2	3	AUC07951.1 AUC08486.1 WP_004282326.1 WP_005103473.1 WP_005104069.1 WP_000102417.1 WP_138743162.1 WP_138742618.1
DNA binding 3-demethylubiquinone-9 3-methyltransferase domain protein	3	1	1	0	0	1	0	2	1	2	1	1	1	1	1	WP_004891573.1 AUC07010.1 WP_004281708.1 WP_005106137.1 WP_005263639.1
hypothetical protein	3	0	0	1	0	6	2	2	2	2	3	1	2	2	4	AUC08517.1 WP_004282248.1 WP_004282258.1 WP_004647569.1 WP_004896752.1 AUC08558.1 WP_004282225.1 WP_004282233.1 WP_004282264.1 WP_004282271.1 WP_004870960.1 WP_005265315.1 WP_019767302.1 WP_086045015.1 WP_138743273.1
hypothetical protein	3	0	0	1	0	2	2	1	2	2	3	1	1	2	3	WP_004647574.1 AUC08519.1 AUC08551.1 WP_004282251.1 WP_004282260.1 WP_004897093.1 WP_034707427.1 WP_005265320.1
transposase, partial	2	3	0	0	6	2	3	21	15	25	23	11	4	2	12	WP_171065624.1 AUC05467.1 AUC08380.1 WP_100222409.1 WP_122959110.1 WP_089041187.1 WP_122365482.1 WP_128080864.1 WP_138742599.1 WP_148334528.1 WP_148334661.1 WP_138742690.1 WP_004733317.1 WP_138742613.1 WP_004731060.1 WP_035340821.1 WP_017397601.1 WP_121533698.1 WP_004282237.1 WP_000198405.1 WP_161420383.1 WP_164543425.1 WP_010589428.1 WP_164543341.1 WP_031997875.1 WP_138742561.1 WP_138743024.1 WP…
Mobile element protein	2	2	0	0	2	1	1	1	6	10	27	17	3	5	3	AUC06524.1 AUC07997.1 AUC08223.1 AUC08230.1 AUC08234.1 WP_076612069.1 WP_085940413.1 WP_098733168.1 WP_100222414.1 WP_121980407.1 WP_122365490.1 WP_138743326.1 WP_155118356.1 WP_138743338.1 WP_138743346.1 WP_164543428.1 WP_032071813.1
helix-turn-helix domain-containing protein, partial	2	3	0	0	3	2	5	4	7	5	12	8	1	3	13	WP_004731874.1 AUC06551.1 AUC07934.1 AUC08369.1 WP_004729405.1 WP_004994718.1 WP_005100823.1 WP_005103844.1 WP_005103961.1 WP_086044323.1 WP_171476950.1 WP_138742715.1 WP_039902832.1 WP_039902836.1 WP_004730435.1 WP_017397703.1 WP_017397710.1 WP_017397633.1 WP_138742864.1 WP_017397628.1 WP_031978708.1 WP_138743094.1 WP_000807611.1 WP_138742909.1 WP_171476895.1 WP_017397654.1 WP_171476928.1 WP_025…
Conjugal transfer protein	2	0	0	2	3	10	4	4	5	3	11	3	8	2	8	WP_211100809.1 WP_138742817.1 WP_018680086.1 WP_005028401.1 WP_004282071.1 WP_004282093.1 WP_004728107.1 WP_004889521.1 WP_004889711.1 WP_004896920.1 WP_005146116.1 WP_005268844.1 WP_016807113.1 WP_121980253.1 WP_138743158.1 WP_138743426.1 WP_004282205.1 WP_004727787.1 WP_004733511.1 WP_164543320.1 AUC08518.1 WP_004647570.1 WP_004809023.1 WP_004897098.1 WP_005265317.1 WP_039902731.1 AUC08548.1 WP…
transposase	2	1	0	0	2	1	1	1	1	4	9	7	1	5	1	AUC05729.1 AUC06075.1 AUC06805.1 AUC07018.1 AUC08111.1 WP_004730312.1 WP_004733699.1
helix-turn-helix domain-containing protein, partial	2	2	0	1	2	0	1	1	2	5	8	3	1	3	3	AUC05463.1 AUC05791.1 AUC07791.1 WP_004647755.1 WP_004730277.1 WP_138742722.1 2525 WP_138743036.1 WP_138743155.1
HlyD family type I secretion periplasmic adaptor subunit	2	1	0	1	0	1	2	2	1	1	1	2	1	1	1	AUC08076.1 WP_004279948.1 WP_004646683.1 WP_004894337.1 WP_005104337.1 WP_005263094.1 WP_005265382.1
Type IV pilus biogenesis protein PilO	2	1	1	1	0	1	0	1	1	1	2	1	1	1	1	AUC06708.1 WP_004281143.1 WP_004644950.1 WP_005108513.1 WP_138743430.1 WP_155861574.1 WP_026056744.1
Histone acetyltransferase HPA2 and related acetyltransferases	2	0	1	1	1	0	2	1	2	1	2	3	1	1	2	WP_004778076.1 WP_004731121.1 AUC07795.1 WP_004647050.1 WP_005266319.1
diguanylate cyclase	2	1	1	1	0	0	1	1	1	1	1	1	1	1	1	WP_004895329.1 AUC06572.1 WP_004644841.1 WP_005105111.1 WP_005108388.1 WP_005265443.1 WP_086044327.1 WP_164542984.1
cation:proton antiporter	2	1	1	1	0	1	0	1	1	1	1	1	1	1	1	AUC05704.1 WP_004279423.1 WP_004646282.1 WP_004893486.1 WP_005104647.1 WP_005107528.1 WP_164543151.1
superoxide dismutase	2	1	1	1	0	1	0	1	1	1	1	1	1	1	1	AUC07494.1 WP_004278938.1 WP_004645525.1 WP_005103557.1 WP_085064148.1 WP_164543056.1 WP_005106526.1
glutathione S-transferase family protein	2	1	1	1	0	1	0	1	1	1	1	1	1	1	1	WP_004891844.1 WP_004280671.1 WP_004645814.1 WP_005104031.1 WP_005106278.1 WP_171476924.1
tautomerase family protein	2	0	1	0	1	1	1	1	1	1	1	1	1	1	1	AUC06413.1 WP_039902475.1 WP_005108212.1 WP_004729029.1
hypothetical protein	2	1	0	0	1	1	1	1	1	1	1	1	1	1	1	AUC08091.1 WP_004729883.1 WP_004812556.1 WP_005104357.1
hypothetical protein	2	1	0	1	1	1	0	1	1	1	1	2	1	1	1	AUC06481.1 WP_004280844.1 WP_004647684.1
hypothetical protein	2	1	0	1	1	1	0	1	1	1	1	1	1	1	1	AUC06177.1 WP_004278555.1
Outer membrane protein E	2	1	1	1	1	0	0	1	1	1	1	1	1	1	1	AUC07314.1 WP_004645635.1 WP_004731681.1 WP_005103814.1 WP_005106436.1 WP_171476896.1 WP_164542972.1
bacteriohemerythrin	2	1	1	1	0	1	0	1	1	1	1	1	1	1	1	WP_004646133.1 WP_004893331.1 WP_005247102.1 WP_164543218.1 AUC05834.1 WP_004279272.1
Mobile element protein	1	4	0	2	3	2	2	8	7	13	25	12	4	8	11	AUC06436.1 AUC06704.1 AUC07102.1 AUC08214.1 AUC08298.1 AUC08300.1 WP_004282307.1 WP_004729329.1 WP_005104965.1 WP_138742654.1 WP_026056586.1 WP_138742645.1 WP_164543397.1 WP_005103985.1 WP_138743316.1 WP_138742892.1 WP_138743292.1 WP_164542992.1 WP_164543264.1 WP_171476935.1 WP_171476902.1 WP_171476925.1 AUC08372.1 WP_004647777.1 WP_171476906.1 WP_171476943.1 WP_171476899.1 1 AUC08371.1
transposase, partial	1	4	0	2	4	1	4	11	3	10	12	11	4	2	13	AUC06345.1 AUC07762.1 WP_079255106.1 WP_080591875.1 WP_080591915.1 WP_080593387.1 WP_080631262.1 WP_080631278.1 WP_081398989.1 WP_082190845.1 WP_082190847.1 WP_082190849.1 WP_082190861.1 WP_138743323.1 WP_138742699.1 WP_004644778.1 WP_164543399.1 WP_164543401.1 WP_164543402.1 WP_138743285.1 WP_039902103.1 WP_138742855.1 WP_026056563.1 WP_026056603.1 WP_162924846.1 WP_138743235.1 WP_005104090.1 WP…
DUF4372 domain-containing protein, partial	1	4	0	2	5	2	3	9	7	10	8	8	4	4	8	AUC06334.1 AUC07087.1 AUC08088.1 WP_004645517.1 WP_004646736.1 WP_004732293.1 WP_005104131.1 WP_164543139.1 AUC06434.1 WP_004647387.1 WP_004732529.1 WP_082190860.1 WP_138742848.1 WP_138743130.1 WP_164543404.1 WP_138743424.1 WP_005266055.1 WP_004282370.1 WP_039902851.1 WP_017397872.1 WP_164543411.1 WP_138742541.1 WP_138742914.1 WP_138742944.1 WP_138743262.1
mobilization protein, partial	1	0	1	2	2	6	4	3	5	3	7	3	7	2	7	WP_031946025.1 WP_046128218.1 WP_004896757.1 WP_004734719.1 AUC08549.1 WP_004647572.1 WP_005099140.1 WP_034618715.1 WP_092692518.1 WP_034619196.1 AUC08521.1 WP_004728109.1 WP_004897095.1 WP_005098300.1 WP_005254311.1 WP_071851970.1 WP_138743161.1 WP_004282227.1 WP_004282235.1 WP_004282273.1 WP_019767304.1 WP_048764069.1 WP_127262076.1 WP_005268842.1 WP_006581723.1 WP_121980254.1 WP_151725796.1 WP…
DNA-binding protein (plasmid)	1	0	1	1	2	4	5	1	4	2	4	2	4	4	5	WP_000839113.1 WP_138743004.1 WP_004282068.1 WP_004734500.1 WP_004889718.1 WP_005108779.1 WP_086266488.1 WP_017397748.1 WP_070155632.1 WP_017398013.1 WP_171476936.1 WP_004896925.1 AUC08561.1 WP_004282203.1 WP_039902716.1 WP_121980252.1 WP_005166636.1 WP_140975756.1 WP_004811816.1 WP_004282096.1 WP_005267806.1 AUC08391.1 AUC08422.1 AUC08506.1 WP_004779644.1 WP_004733880.1
Putative transposase InsQ for insertion sequence element IS609	1	4	0	3	2	1	3	5	6	3	5	4	3	3	2	WP_004647689.1 AUC06005.1 AUC06758.1 WP_004278331.1 WP_004647482.1 WP_004733020.1 WP_005101271.1 WP_005103270.1 AUC06478.1 WP_004647687.1 WP_005268203.1 WP_148334915.1
GAF domain-containing protein	1	0	3	2	2	2	1	2	4	3	2	2	2	2	2	AUC08130.1 WP_004280029.1 WP_004646617.1 WP_004729940.1 WP_005107292.1 WP_004893628.1 WP_004893807.1 AUC08199.1 WP_004282238.1 WP_004646556.1 WP_004730046.1 WP_005107678.1
Cobalt-zinc-cadmium resistance protein CzcD	1	1	1	2	1	0	2	1	1	5	2	2	2	2	1	AUC08494.1 WP_004668302.1 WP_004733196.1 WP_004781070.1 WP_004897603.1 WP_005093338.1 WP_005100685.1 WP_005105969.1 WP_026056599.1 WP_026056600.1 AUC07054.1 WP_004781121.1 WP_016807180.1
IS200/IS605 family element transposase accessory protein TnpB	1	2	0	2	2	1	1	2	1	4	1	1	3	2	2	AUC06484.1 WP_004647187.1 WP_005104991.1 WP_004728901.1 AUC06733.1 WP_004281181.1 WP_004644971.1 WP_005101321.1 WP_005265548.1 WP_034429534.1 WP_034429798.1 WP_138742913.1 WP_164542774.1 WP_164543119.1 WP_004814062.1
MFS transporter	1	1	2	2	2	2	0	2	1	2	1	2	1	2	2	AUC07142.1 WP_004280677.1 WP_004645817.1 WP_004731956.1 WP_005104033.1 WP_138743325.1 WP_164542734.1 WP_004891838.1 WP_004895016.1 AUC07778.1 WP_004647069.1 WP_004731149.1 WP_005106849.1 WP_039902232.1
3-oxoadipate enol-lactonase	1	1	1	1	1	0	1	1	1	1	1	3	1	1	1	WP_138743186.1 WP_004892350.1 AUC07797.1 WP_004647048.1 WP_004731116.1 WP_004894968.1 WP_005100204.1 WP_005106865.1 WP_005266322.1 WP_004890271.1
diguanylate cyclase/phosphodiesterase (GGDEF & EAL domains) with PAS/PAC sensor(s)	1	0	2	1	1	1	1	1	1	1	3	1	1	2	1	WP_005107680.1 AUC07864.1 WP_004280312.1 WP_004730980.1 WP_005106935.1 WP_005266388.1 WP_016806740.1 WP_121979792.1 AUC05789.1
catechol 1,2-dioxygenase	1	1	2	1	1	0	1	1	1	1	1	3	1	1	1	AUC07805.1 WP_004647038.1 WP_004731099.1 WP_004890262.1 WP_004894948.1 WP_005100210.1 WP_005106872.1 WP_005107637.1 WP_005266330.1
DUF1989 domain-containing protein	1	1	1	1	0	1	1	1	1	1	1	3	1	1	1	WP_004894915.1 WP_005100235.1 WP_138743202.1 AUC07819.1 WP_004280387.1 WP_004647022.1 WP_005106889.1 WP_005266347.1 WP_164543251.1
hypothetical protein	1	1	0	1	1	1	2	1	2	1	1	2	1	1	2	AUC07380.1 WP_004279606.1 WP_004646437.1 WP_004730167.1 WP_004893853.1 WP_005104429.1 WP_005266702.1 WP_138742973.1 WP_159137892.1
type I secretion system permease/ATPase	1	0	1	1	1	1	2	2	1	1	1	2	1	1	1	WP_004279950.1 WP_004646682.1 WP_004729870.1 WP_005107228.1 WP_004894334.1 WP_005265381.1 AUC08077.1 WP_005263095.1
3-(3-hydroxy-phenyl)propanoic acid hydroxylase (EC 1.14.13.127)	1	1	1	1	1	1	0	1	2	2	1	1	1	1	1	AUC07145.1 WP_004645813.1 WP_004891847.1 WP_005104029.1 WP_005106279.1 WP_039902315.1 WP_138742985.1 WP_082190858.1
Benzoate 1,2-dioxygenase alpha subunit (EC 1.14.12.10)	1	1	1	1	1	0	1	1	1	2	1	3	1	1	1	AUC07804.1 WP_004647039.1 WP_004731101.1 WP_004894951.1 WP_005100208.1 WP_005106871.1 WP_005266329.1
muconate cycloisomerase 1	1	1	1	1	1	0	1	1	1	1	1	3	1	1	1	AUC07807.1 WP_004647035.1 WP_004731098.1 WP_004890259.1 WP_004894944.1 WP_005100215.1 WP_005106873.1 WP_005266332.1
hypothetical protein	1	1	0	1	1	1	2	1	2	1	1	2	1	1	2	AUC07381.1 WP_004279608.1 WP_004646439.1 WP_004893855.1 WP_005104428.1 WP_005266701.1 WP_138742972.1 WP_164543079.1
Multimodular transpeptidase-transglycosylase (EC 2.4.1.129) (EC 3.4.-.-)	1	0	1	1	1	1	1	1	1	1	1	1	1	1	1	WP_034429812.1 WP_035341094.1 AUC06705.1 WP_004281139.1 WP_016806915.1 WP_017397739.1 WP_035335280.1 WP_138742782.1 WP_155861576.1
sel1 repeat family protein	1	0	1	1	1	1	1	1	1	1	1	1	1	1	1	AUC06042.1 WP_004278378.1 WP_004647443.1 WP_005107895.1 WP_138743097.1 WP_164542880.1 WP_004733078.1 WP_004890034.1 WP_005261812.1
PepSY domain-containing protein	1	1	1	1	1	0	2	1	1	1	1	1	1	1	1	AUC08360.1 WP_004647795.1 WP_004733135.1 WP_004892320.1 WP_005100761.1 WP_005105928.1 WP_103800508.1 WP_164543208.1 WP_005267250.1
UPF0053 inner membrane protein YoaE	1	1	1	1	1	0	1	1	2	3	1	1	1	1	1	WP_004892844.1 AUC07605.1 WP_004645445.1 WP_004731467.1 WP_005106586.1 WP_005247303.1
MFS transporter	1	0	1	1	1	1	1	1	1	1	1	1	1	1	1	WP_004896440.1 AUC06609.1 WP_004281015.1 WP_004644878.1 WP_004732584.1 WP_005108422.1 WP_005248459.1 WP_005265471.1 WP_138743164.1
PQQ-dependent sugar dehydrogenase	1	0	1	1	1	1	1	1	1	1	1	1	1	1	1	WP_004890965.1 AUC06414.1 WP_004281214.1 WP_004647153.1 WP_004729020.1 WP_005108213.1 WP_005267730.1 WP_138743280.1 WP_164542856.1
putative integrase/recombinase protein	1	0	1	2	2	1	2	1	1	1	1	1	1	2	1	WP_004645367.1 WP_004731410.1 AUC05526.1 WP_005266926.1 WP_206687116.1 AUC08200.1 WP_004646555.1 WP_004730048.1 WP_005266817.1
2Fe-2S iron-sulfur cluster binding domain-containing protein	1	1	1	1	1	0	1	1	1	1	1	3	1	1	1	AUC08319.1 WP_004647041.1 WP_004731105.1 WP_004894952.1 WP_005106869.1 WP_005266328.1 WP_164543253.1
WYL domain-containing protein	1	0	1	1	1	2	1	1	1	1	1	1	2	1	1	AUC05682.1 WP_004279318.1 WP_004279466.1 WP_004646308.1 WP_004730239.1 WP_005107505.1 WP_121980158.1 WP_138742902.1 WP_155861824.1
carbapenem-hydrolyzing class D beta-lactamase OXA-134	1	1	0	1	1	1	1	1	1	1	1	1	2	1	1	WP_002002480.1 WP_039902635.1 AUC06453.1 WP_004647119.1 WP_004728961.1 WP_004897444.1 WP_005268230.1 WP_063862732.1 WP_005104969.1
NAD(+) diphosphatase	1	1	1	1	1	0	1	1	1	1	1	1	1	1	2	AUC05635.1 WP_004646364.1 WP_004730202.1 WP_004893649.1 WP_005107458.1 WP_005267008.1 WP_121979754.1 WP_138742711.1 WP_138742749.1
class I SAM-dependent methyltransferase	1	0	1	1	1	1	1	1	1	1	1	1	1	1	1	AUC05899.1 WP_004279194.1 WP_004646067.1 WP_004730675.1 WP_005107747.1 WP_005251061.1 WP_138742775.1 WP_004893273.1 WP_155757525.1
SSU ribosomal protein S2p (SAe)	1	0	1	1	1	1	1	1	1	2	1	2	1	1	1	AUC07257.1 WP_004645708.1 WP_004731795.1 WP_005106382.1 WP_121980037.1 WP_138743381.1 WP_017397955.1
dual specificity protein phosphatase family protein	1	1	1	1	1	0	1	1	1	1	1	1	1	1	1	WP_051062136.1 WP_051078820.1 WP_129717555.1 AUC06975.1 WP_004645178.1 WP_004733773.1 WP_005266052.1 WP_164543290.1 WP_171058631.1
benzoate 1,2-dioxygenase small subunit	1	1	1	1	1	0	1	1	1	1	1	3	1	1	1	AUC07803.1 WP_004647040.1 WP_004731103.1 WP_004809446.1 WP_005096959.1 WP_005100206.1 WP_005106870.1
DUF2280 domain-containing protein	1	1	0	1	2	1	2	1	2	1	1	2	1	1	2	WP_004646440.1 WP_005266700.1 WP_004893857.1 AUC07382.1 WP_004731349.1 WP_005104425.1 WP_004279610.1
5-carboxymethyl-2-hydroxymuconate delta-isomerase (EC 5.3.3.10)	1	1	1	0	1	1	1	1	1	1	1	1	1	1	1	AUC07038.1 WP_005104116.1 WP_005106165.1 WP_005266000.1 WP_017401434.1 WP_034436289.1 WP_138743281.1 WP_211100816.1 WP_004732101.1
diguanylate cyclase/phosphodiesterase (GGDEF & EAL domains) with PAS/PAC sensor(s)	1	0	1	1	1	1	1	1	1	1	1	1	1	1	1	AUC07236.1 WP_004280527.1 WP_004645735.1 WP_004731837.1 WP_004892070.1 WP_005106359.1 WP_005265842.1 WP_138743368.1
TonB-dependent receptor	1	1	1	1	0	1	1	1	1	1	1	1	1	1	1	WP_005107730.1 AUC05882.1 WP_004646085.1 WP_005104845.1 WP_005262514.1 WP_138742772.1 WP_004279212.1 WP_164542804.1
DUF2157 domain-containing protein	1	1	0	1	1	1	1	1	1	1	1	1	1	1	1	AUC07184.1 WP_004280610.1 WP_004645785.1 WP_004731888.1 WP_004891946.1 WP_005103979.1 WP_005265891.1 WP_138742615.1
Dipeptide-binding ABC transporter, periplasmic substrate-binding component (TC 3.A.1.5.2)	1	1	1	1	0	1	1	1	1	1	1	2	1	1	1	AUC05881.1 WP_004646086.1 WP_005104843.1 WP_005107728.1 WP_039901971.1 WP_138742771.1 WP_164542805.1
oxaloacetate-decarboxylating malate dehydrogenase	1	1	1	1	0	1	1	1	1	1	1	1	1	1	1	WP_004894113.1 AUC06540.1 WP_004280930.1 WP_005105074.1 WP_005108352.1 WP_005268130.1 WP_138743391.1 WP_164542976.1
O-antigen ligase family protein	1	0	1	1	1	1	1	1	1	1	1	1	1	1	1	WP_004896254.1 WP_164543121.1 AUC06731.1 WP_004644968.1 WP_004732425.1 WP_005108526.1 WP_005265546.1 WP_004281179.1
sigma-54-dependent Fis family transcriptional regulator	1	1	1	1	1	1	0	1	1	1	1	1	1	1	1	AUC06646.1 WP_004281057.1 WP_004644917.1 WP_004732493.1 WP_005101489.1 WP_005108451.1 WP_138743172.1 WP_004896393.1
GGDEF domain-containing protein	1	1	1	1	0	1	1	1	1	1	1	1	1	1	1	AUC05619.1 WP_004279559.1 WP_004646381.1 WP_005107439.1 WP_005266984.1 WP_121979741.1 WP_138742898.1 WP_026056722.1
acetamidase/formamidase family protein	1	1	1	1	0	1	1	2	1	1	1	1	1	1	1	AUC08301.1 WP_004645666.1 WP_004892192.1 WP_005103846.1 WP_005106407.1 WP_039901925.1 WP_164542970.1
acyl-CoA dehydrogenase family protein	1	1	0	1	1	1	1	1	1	1	1	1	1	1	1	AUC07738.1 WP_004280477.1 WP_004731221.1 WP_004895096.1 WP_005100093.1 WP_005266252.1 WP_016806953.1 WP_164542827.1
Transcriptional regulator, AraC family	1	0	1	1	1	1	1	1	1	1	1	1	1	1	1	WP_004891509.1 AUC06969.1 WP_004281666.1 WP_004645171.1 WP_004733763.1 WP_005106099.1 WP_005266056.1 WP_129717567.1
zinc-binding alcohol dehydrogenase family protein	1	1	0	1	1	1	1	1	1	1	1	1	2	2	1	AUC07525.1 WP_002118279.1 AUC08461.1 WP_004281847.1 WP_004647741.1 WP_004682270.1 WP_004733181.1 WP_138743189.1
triacylglycerol lipase	1	1	1	0	1	1	1	1	1	1	1	1	1	1	1	AUC06754.1 WP_004732398.1 WP_005101276.1 WP_005108542.1 WP_005265563.1 WP_148335316.1 WP_004281586.1 WP_167539044.1
EamA family transporter	1	1	1	1	1	0	1	1	1	1	1	3	1	1	1	AUC07796.1 WP_004647049.1 WP_004731119.1 WP_004894971.1 WP_005100202.1 WP_005266320.1
DMT family transporter	1	1	1	1	0	1	1	1	1	1	1	1	1	1	1	WP_004896116.1 AUC06849.1 WP_004281474.1 WP_004645070.1 WP_005101174.1 WP_005108610.1 WP_005265576.1 WP_086044454.1
DUF4303 domain-containing protein	1	1	1	2	0	1	1	1	1	1	1	1	1	1	1	WP_004281658.1 AUC06961.1 WP_005101825.1 WP_005106089.1 WP_129716994.1 WP_004891417.1 WP_004645161.1 WP_004645162.1
fumarylacetoacetate hydrolase family protein	1	0	1	1	1	1	1	1	1	1	1	1	1	1	1	AUC06153.1 WP_004278527.1 WP_004647361.1 WP_004729406.1 WP_004890376.1 WP_005107997.1 WP_138742543.1 WP_164543140.1
YdcF family protein	1	1	1	1	1	0	1	1	1	1	1	1	1	1	1	AUC07129.1 WP_004645831.1 WP_004731977.1 WP_005104046.1 WP_005106263.1 WP_005265937.1 WP_004891805.1 WP_004891808.1
1,6-dihydroxycyclohexa-2,4-diene-1-carboxylate dehydrogenase	1	1	1	1	1	0	1	1	1	1	1	3	1	1	1	AUC07802.1 WP_004647042.1 WP_004731107.1 WP_004894955.1 WP_005106868.1 WP_005266327.1
SIMPL domain-containing protein	1	1	1	1	0	1	1	1	1	1	1	1	1	1	1	AUC07032.1 WP_004281732.1 WP_004645919.1 WP_004891621.1 WP_005104124.1 WP_005106159.1 WP_005266007.1 WP_129717857.1
response regulator transcription factor	1	1	1	1	1	1	0	1	1	1	1	1	1	1	1	AUC07915.1 WP_004280240.1 WP_004646901.1 WP_004729789.1 WP_004894748.1 WP_005100414.1 WP_005106997.1 WP_044110475.1
DUF4442 domain-containing protein	1	0	1	1	1	1	1	1	1	1	1	1	1	1	1	AUC06222.1 WP_004647313.1 WP_004729310.1 WP_005250465.1 WP_026056762.1 WP_005108069.1 WP_017397664.1 WP_211100803.1
Type IV pilus biogenesis protein PilP	1	1	1	1	1	1	0	1	1	1	1	1	1	1	1	AUC06709.1 WP_004281145.1 WP_004644951.1 WP_004732447.1 WP_004810006.1 WP_005101384.1 WP_005108515.1 WP_155861573.1
hypothetical protein	1	1	1	1	1	0	1	1	1	1	1	1	1	1	1	AUC07169.1 WP_004645798.1 WP_004731902.1 WP_005103999.1 WP_005106303.1 WP_005265895.1 WP_164542748.1 WP_017401621.1
hypothetical protein	1	1	0	1	2	1	2	1	2	1	1	1	2	1	1	AUC07408.1 WP_004646469.1 WP_004730157.1 WP_004731279.1 WP_017397934.1 WP_164543403.1 WP_005266519.1
muconolactone Delta-isomerase	1	1	1	1	1	0	1	1	1	1	1	3	1	1	1	AUC07806.1 WP_004647036.1 WP_004809440.1 WP_004890261.1 WP_005100212.1 WP_005266331.1
TIGR01666 family membrane protein	1	1	1	1	1	1	0	1	1	1	1	1	1	1	1	WP_211100807.1 AUC06769.1 WP_004281571.1 WP_004645003.1 WP_004732362.1 WP_005101261.1 WP_005108556.1
hypothetical protein	1	1	1	1	1	1	0	1	1	1	2	1	1	1	1	WP_004891774.1 WP_004645847.1 AUC07113.1 WP_004732009.1 WP_005104061.1 WP_005106243.1
phosphomannomutase/phosphoglucomutase	1	0	1	1	1	1	1	1	1	1	1	1	1	1	1	AUC05837.1 WP_004279269.1 WP_004646128.1 WP_004730578.1 WP_004893326.1 WP_138742933.1 WP_164543219.1
fimbrial protein FimV	1	1	1	1	1	0	1	1	1	1	1	1	1	1	1	WP_004890328.1 WP_164543045.1 WP_004647389.1 AUC06116.1 WP_004729472.1 WP_005107958.1 WP_138742836.1
aminotransferase class I/II-fold pyridoxal phosphate-dependent enzyme	1	0	1	1	1	1	1	1	1	1	1	1	1	1	1	AUC06693.1 WP_004281121.1 WP_004644934.1 WP_004732469.1 WP_004896295.1 WP_005249712.1 WP_044109001.1
benzoate/H(+) symporter BenE	1	1	1	1	1	0	1	1	1	1	1	3	1	1	1	AUC07801.1 WP_004647043.1 WP_004731109.1 WP_004894958.1 WP_164543254.1
FIG00973752: TolA-like membrane protein	1	1	1	1	1	1	0	1	1	1	1	1	1	1	1	AUC05930.1 WP_004646032.1 WP_005104906.1 WP_005107780.1 WP_039901948.1 WP_171521911.1 WP_004730729.1
isopenicillin N synthase family oxygenase	1	1	1	1	1	1	0	1	1	1	1	1	1	1	1	AUC07827.1 WP_004647010.1 WP_004731043.1 WP_005100251.1 WP_005106900.1 WP_039902264.1 WP_164543185.1
D-glycerate dehydrogenase	1	1	1	1	0	1	1	1	1	1	1	1	1	1	1	WP_004894192.1 AUC08136.1 WP_004280079.1 WP_004646614.1 WP_005104486.1 WP_005107294.1 WP_005262046.1
LysR family transcriptional regulator	1	0	1	1	1	1	1	1	1	1	1	1	1	1	1	AUC07882.1 WP_004280289.1 WP_004646944.1 WP_005106964.1 WP_005251776.1 WP_005266418.1 WP_138742726.1
hypothetical protein	1	1	1	1	1	1	0	1	1	1	1	1	1	1	1	AUC07826.1 WP_004280370.1 WP_004647011.1 WP_004731045.1 WP_005100250.1 WP_005106899.1 WP_164543186.1
helix-turn-helix transcriptional regulator	1	1	1	1	1	1	0	1	1	1	1	1	1	1	1	AUC06858.1 WP_004281453.1 WP_004645083.1 WP_004732238.1 WP_005101157.1 WP_005108619.1 WP_004896099.1
ethanolamine ammonia-lyase subunit EutC	1	1	0	1	1	1	1	1	1	1	1	1	1	1	1	WP_004891718.1 AUC07094.1 WP_004280754.1 WP_004732047.1 WP_005104077.1 WP_005265959.1 WP_138742886.1
SDR family oxidoreductase	1	1	1	0	1	1	1	1	1	1	1	1	1	1	1	AUC05737.1 WP_004279392.1 WP_004730327.1 WP_004893424.1 WP_005104675.1 WP_005107558.1 WP_005267118.1
haloacid dehalogenase-like hydrolase	1	0	1	1	1	1	1	1	1	1	1	1	1	1	1	WP_005107256.1 WP_004894268.1 AUC08103.1 WP_004279988.1 WP_004646651.1 WP_004729896.1 WP_005266753.1
hypothetical protein	1	1	1	1	1	0	1	1	1	2	1	1	1	1	1	WP_004645528.1 WP_004731534.1 WP_005103560.1 WP_005106523.1 WP_005265742.1 AUC07490.1
SOS response-associated peptidase family protein	1	0	1	1	1	1	1	1	1	2	1	1	1	1	1	AUC07952.1 WP_004646800.1 WP_005107127.1 WP_005266487.1 WP_086044868.1 WP_039902250.1
VOC family protein	1	1	1	1	1	1	0	1	1	1	1	1	1	1	1	AUC05654.1 WP_004646340.1 WP_004730215.1 WP_004893357.1 WP_005107478.1 WP_171521927.1 WP_171476903.1
acyl-CoA thioesterase	1	1	1	1	0	1	1	1	1	1	1	1	1	1	1	WP_211100818.1 AUC08279.1 WP_004281599.1 WP_004645124.1 WP_005106065.1 WP_005267912.1 WP_004816004.1
hypothetical protein	1	0	1	1	1	1	1	1	1	1	1	1	1	1	1	AUC06186.1 WP_004278566.1 WP_004729359.1 WP_004890469.1 WP_005108037.1 WP_005267556.1 WP_164543225.1
NGG1p interacting factor NIF3	1	0	1	1	1	1	1	1	1	1	1	1	1	1	1	AUC07301.1 WP_004279094.1 WP_004731710.1 WP_004892213.1 WP_005106421.1 WP_005265795.1 WP_138742567.1
ACR285Cp	1	0	1	1	1	1	1	1	1	1	1	1	1	1	1	WP_004809157.1 WP_005107131.1 WP_005266497.1 WP_004280186.1 AUC07954.1 WP_005263031.1 WP_004646793.1
AMP-binding protein	1	1	1	0	1	2	1	1	1	1	1	1	1	1	1	WP_005107005.1 WP_155115787.1 AUC07918.1 WP_138743309.1 WP_004729800.1 WP_050756783.1
Autolysin sensor kinase (EC 2.7.3.-)	1	1	1	1	0	1	1	1	1	1	1	1	1	1	1	AUC06245.1 WP_004278635.1 WP_004647305.1 WP_004890602.1 WP_005108085.1 WP_005267602.1
alpha/beta hydrolase	1	1	0	1	1	1	1	1	1	1	1	1	1	1	1	AUC07692.1 WP_004278731.1 WP_004645278.1 WP_005103426.1 WP_138742719.1 WP_004893031.1
cold shock domain-containing protein	1	0	1	1	1	1	1	1	1	1	1	1	1	1	1	WP_138742881.1 AUC07089.1 WP_004280762.1 WP_004732058.1 WP_005106214.1 WP_005265970.1
sterol desaturase family protein	1	1	1	1	0	1	1	1	1	1	1	1	1	1	1	WP_004278664.1 WP_005105392.1 WP_005108108.1 WP_004812246.1 AUC06271.1 WP_004813649.1
LysE family translocator	1	0	1	1	1	1	1	1	1	1	1	1	1	1	1	AUC07182.1 WP_004280611.1 WP_004645787.1 WP_004891942.1 WP_005106312.1 WP_086044566.1
cytochrome b	1	1	1	1	0	1	1	1	1	1	1	1	1	1	1	AUC08308.1 WP_004278975.1 WP_005106500.1 WP_005252288.1 WP_026055720.1 WP_035342255.1
hypothetical protein	1	1	0	1	1	1	1	1	2	1	1	1	1	1	1	AUC07409.1 WP_004279633.1 WP_004646471.1 WP_138743275.1 WP_164543244.1
hypothetical protein	1	1	1	1	0	1	1	1	1	1	1	1	1	1	1	AUC05554.1 WP_004279719.1 WP_004646529.1 WP_005107373.1 WP_121980047.1 WP_004894041.1
serine hydrolase	1	1	1	1	0	1	1	1	1	1	1	1	1	1	1	AUC07623.1 WP_004645430.1 WP_005103470.1 WP_005106601.1 WP_004892877.1
Dihydrofolate reductase (EC 1.5.1.3)	1	1	1	1	1	0	1	1	1	1	1	1	1	1	1	AUC06854.1 WP_004645078.1 WP_004732246.1 WP_005101164.1 WP_005108615.1
hypothetical protein	1	1	1	1	1	1	0	1	1	1	1	1	1	1	1	AUC07041.1 WP_004281745.1 WP_004645901.1 WP_035335002.1 WP_005104105.1
heavy metal-binding domain-containing protein	1	1	1	1	1	1	0	1	1	1	1	1	1	1	1	AUC07155.1 WP_004280648.1 WP_004891882.1 WP_005104015.1 WP_138743320.1
Diguanylate cyclase (EC 2.7.7.65) => Globin-coupled heme-based oxygen sensor DgcO	1	1	1	0	1	1	1	1	1	1	1	1	1	1	1	WP_017401325.1 AUC05608.1 WP_004279580.1 WP_005107424.1
putative porin	1	1	1	1	1	0	1	1	1	1	1	1	1	1	1	WP_004729177.1 WP_005267643.1 AUC06308.1 WP_004647251.1
response regulator transcription factor	1	1	1	1	0	1	1	1	1	1	1	1	1	1	1	AUC08023.1 WP_004646734.1 WP_005107182.1 WP_004893735.1
