# Supplementary material for: Genome Analysis of Acinetobacter lwoffii Strains Isolated from Permafrost Soils Aged from 15 Thousand to 1.8 Million Years Revealed Their Close Relationships with Present-Day Environmental and Clinical Isolates
Source: Biology (Basel). 2021 Sep 4;10(9):871. doi: 10.3390/biology10090871 (PMC8472584; doi:10.3390/biology10090871)
Supplement: Supplementary file 1 [file biology-10-00871-s001.zip › Supplemental Table S4.xls]

## Sheet: Table S4
	Supplementary Table S4
	List of genes present in all 6 clinical strains but missing in at least one of 8 environmental strains

## Sheet: data
Gene (annotation)	Environmental strains lacking the gene	Number of genes present in a given environmental strain								Number of genes present in a given clinical strain						Acession numbers (proteins)
		ED23-35	ED45-23	ED9-5A	EK30A	VS15	GC2	ZS207	M2a	CIP 70.31	NIPH 478	NIPH 512	NIPH 715	SH145	TG19636
hypothetical protein	5	0	0	0	0	0	1	1	1	1	1	1	1	1	1	AUC07729.1 WP_004278682.1 WP_004645254.1 WP_004731236.1 WP_004815854.1 WP_005266242.1
hypothetical protein	5	0	0	0	0	0	1	1	1	1	1	1	1	1	1	AUC07547.1 WP_004645504.1 WP_004731506.1 WP_005103508.1 WP_005106537.1 WP_004892713.1
copper resistance protein CopB	4	0	1	1	1	1	0	0	0	1	1	1	1	1	1	WP_004281863.1 WP_004733213.1 WP_005105860.1
Competence protein ComEA helix-hairpin-helix region	4	0	1	0	0	0	1	1	1	1	1	1	1	1	1	WP_004889984.1 WP_004278342.1 WP_004647476.1 WP_005103262.1 WP_005107865.1 WP_005261836.1 WP_138743074.1 AUC06013.1
type II toxin-antitoxin system RelE/ParE family toxin	3	0	3	2	0	0	2	3	1	1	1	2	2	1	2	AUC08402.1 AUC08418.1 AUC08570.1 WP_000221358.1 WP_004647759.1 WP_004733298.1 WP_004897647.1 WP_004282043.1 WP_005268023.1
Outer membrane protein OmpW	3	1	1	1	2	1	0	0	0	1	1	1	1	1	1	WP_004646506.1 WP_004730123.1 WP_005251313.1 WP_004893973.1 WP_005107397.1 WP_004893975.1 WP_004279671.1 WP_005104598.1
DUF2933 domain-containing protein	3	0	1	1	1	1	0	0	1	1	1	1	1	1	1	WP_004755892.1 WP_004695740.1 WP_004281872.1
Copper resistance protein CopB (possibly truncated)	3	0	1	1	1	1	0	0	1	1	1	1	1	1	1	WP_004733218.1 WP_004763979.1 WP_004281865.1 WP_005006338.1
TonB-dependent receptor	2	1	1	0	1	1	1	1	0	1	1	1	1	1	1	WP_005267428.1 WP_004647510.1 WP_004732969.1 WP_004891498.1 AUC05978.1 WP_004278298.1 WP_005103300.1 WP_005107831.1 WP_164542765.1
Sensor protein (EC 2.7.3.-)	2	1	1	1	3	1	0	1	0	1	1	1	1	1	1	AUC06647.1 WP_004281058.1 WP_004644918.1 WP_004732491.1 WP_004896392.1 WP_005101487.1 WP_005108453.1 WP_005265495.1
SDR family oxidoreductase	2	0	1	1	1	1	0	1	1	1	1	1	1	1	1	AUC08462.1 WP_001059480.1 WP_002050925.1 WP_004647740.1 WP_005093669.1
SbmA protein	2	1	1	1	1	1	1	0	0	1	1	1	1	1	1	WP_004279349.1 WP_004730392.1 WP_004893364.1 WP_005104712.1 WP_005262445.1 WP_005267165.1 WP_016806899.1
putative domain GGDEF protein	2	1	2	1	2	2	0	0	1	1	1	1	1	1	1	WP_004890815.1 WP_004729133.1 WP_005105340.1 WP_005108162.1 WP_005267681.1 WP_138742628.1 WP_171054332.1 WP_004647225.1
porin	2	1	1	1	1	3	0	1	0	1	1	1	1	1	1	WP_004647032.1 WP_004731092.1 WP_026056740.1 AUC07810.1 WP_005100221.1 WP_005251901.1 WP_039902226.1 WP_005106876.1
pilus assembly protein PilM	2	1	1	1	1	1	0	1	0	1	1	1	1	1	1	AUC06706.1 WP_171054330.1 WP_171056630.1 WP_171057015.1 WP_171058353.1 WP_171065907.1
PhzF family phenazine biosynthesis protein	2	1	1	1	1	1	0	1	0	1	1	1	1	1	1	AUC08120.1 WP_004280017.1 WP_004646628.1 WP_004729921.1 WP_004894224.1 WP_005107275.1
MFS transporter	2	1	1	1	1	1	0	1	0	1	1	1	1	1	1	AUC05577.1 WP_004279670.1 WP_004646505.1 WP_004730125.1 WP_004893970.1 WP_005104600.1 WP_005107398.1
L-lactate permease	2	0	1	1	1	1	1	1	0	1	1	1	1	1	1	AUC08348.1 WP_004282148.1 WP_004733122.1 WP_004893691.1 WP_048881571.1
isoprenylcysteine carboxyl methyltransferase	2	0	1	1	1	2	1	0	1	1	2	1	1	1	1	WP_004281871.1 WP_004663997.1 WP_004681447.1 WP_103800921.1 WP_005105849.1 WP_104988043.1
hypothetical protein	2	1	1	1	1	1	1	1	0	1	1	1	1	1	1	WP_164543100.1 AUC06899.1 WP_004281611.1 WP_005106072.1 WP_026056560.1 WP_004891368.1
hypothetical protein	2	1	1	1	1	1	0	1	0	1	1	1	1	1	1	WP_004894039.1 AUC05555.1 WP_004279718.1 WP_005107376.1
hypothetical protein	2	0	1	1	1	1	1	0	1	1	1	1	1	1	1	WP_004281873.1 WP_004681444.1 WP_004695737.1 WP_005105848.1
hydroxyphenylacetyl-CoA thioesterase PaaI	2	1	0	1	1	1	1	0	1	1	1	1	1	1	1	WP_004278956.1 WP_004645544.1 WP_004731557.1 WP_005103578.1
heavy metal translocating P-type ATPase СopA	2	0	1	1	1	1	1	0	1	1	1	1	1	1	1	WP_004281870.1 WP_004733229.1 WP_005105854.1 WP_005265660.1 WP_023278710.1 WP_071321247.1 WP_103800920.1
copper resistance protein CopC	2	0	1	2	1	1	1	0	1	1	1	1	1	1	1	WP_004281877.1 WP_004681441.1 WP_005105847.1
copper resistance protein CopD	2	0	1	2	1	1	1	0	1	1	1	1	1	1	1	WP_004668321.1 WP_004733231.1 WP_005100635.1 WP_005105846.1 WP_023278709.1
heavy metal sensor histidine kinase	2	0	1	1	1	1	1	0	1	1	1	1	1	1	1	WP_004281867.1 WP_004733222.1 WP_005093351.1 WP_005105857.1
Fic family protein	2	0	1	1	0	1	1	1	1	1	1	1	1	1	1	AUC05788.1 WP_004646189.1 WP_005104740.1 WP_005107652.1 WP_005267198.1 WP_039902010.1 WP_164543303.1 WP_004730429.1
Adenosylmethionine--8-amino-7-oxononanoate transaminase BioA	2	0	1	1	1	1	0	1	1	1	1	1	1	1	1	AUC08354.1 WP_004282160.1 WP_004647804.1 WP_004733126.1 WP_005105916.1 WP_017401651.1 WP_100358244.1
malonyl-ACP O-methyltransferase BioC	2	0	1	1	1	1	0	1	1	1	1	1	1	1	1	AUC08352.1 WP_004282156.1 WP_004647806.1 WP_004733124.1 WP_005105914.1 WP_103800517.1 WP_004893360.1
ATP-dependent dethiobiotin synthetase BioD	2	0	1	1	1	1	0	1	1	1	1	1	1	1	1	AUC08351.1 WP_004282154.1 WP_004647807.1 WP_004733123.1 WP_005105913.1 WP_005265646.1 WP_004893362.1
8-amino-7-oxononanoate synthase BioF	2	0	1	1	1	1	0	1	1	1	1	1	1	1	1	AUC08353.1 WP_004282158.1 WP_004647805.1 WP_004733125.1 WP_004811013.1 WP_005105915.1 WP_100535634.1
BMP family ABC transporter substrate-binding protein	2	1	1	1	0	1	1	1	0	1	1	1	1	1	1	AUC07906.1 WP_004646914.1 WP_004729771.1 WP_005100402.1 WP_005106989.1 WP_004894776.1
ATP-dependent RNA helicase HrpA	2	0	1	1	1	0	1	1	1	1	1	1	1	1	1	WP_034618976.1 WP_162131578.1 WP_171065635.1 WP_171065871.1 WP_004278915.1 AUC07554.1
ABC transporter permease	2	1	1	1	0	1	1	1	0	1	1	1	1	1	1	AUC07908.1 WP_004280247.1 WP_004646912.1 WP_004729774.1 WP_004894772.1 WP_005106992.1 WP_164543300.1
ABC transporter permease	2	1	1	1	0	1	1	1	0	1	1	1	1	1	1	AUC07909.1 WP_004280246.1 WP_004729775.1 WP_004894771.1 WP_005100406.1
ABC transporter ATP-binding protein	2	1	1	1	0	1	1	1	0	1	1	1	1	1	1	AUC07907.1 WP_004646913.1 WP_004729773.1 WP_004894774.1 WP_005106990.1
TetR/AcrR family transcriptional regulator	1	1	1	0	1	1	1	1	1	1	1	1	1	1	1	AUC07204.1 WP_004280578.1 WP_004645766.1 WP_005103955.1 WP_005106331.1 WP_005252554.1 WP_004891996.1
LemA family protein	1	1	1	1	0	1	1	1	1	1	1	1	1	1	1	AUC06716.1 WP_004281156.1 WP_004644961.1 WP_004732432.1 WP_004896266.1 WP_005101368.1 WP_005108521.1
zinc-binding dehydrogenase	1	0	1	1	1	1	1	1	1	1	1	1	1	1	1	AUC08464.1 WP_004281843.1 WP_004647735.1 WP_005105871.1 WP_103800993.1 WP_164543160.1
VIT family protein	1	1	1	1	1	1	0	1	1	1	1	1	1	1	1	AUC07667.1 WP_004278764.1 WP_004645386.1 WP_004809323.1 WP_005097209.1 WP_005106633.1
urea ABC transporter substrate-binding protein UrtA	1	1	1	1	1	1	1	1	0	1	1	1	1	1	1	AUC06354.1 WP_004647210.1 WP_004729110.1 WP_005108171.1 WP_005250249.1 WP_005267694.1 WP_164543169.1
urea ABC transporter permease subunit UrtC	1	1	1	1	1	1	1	1	0	1	1	1	1	1	1	AUC06352.1 WP_004281278.1 WP_004647212.1 WP_004729114.1 WP_005105328.1 WP_005108169.1 WP_005245654.1 WP_164543171.1
urea ABC transporter permease subunit UrtB	1	1	1	1	1	1	1	1	0	1	1	1	1	1	1	WP_004647211.1 AUC06353.1 WP_004729112.1 WP_005105325.1 WP_005108170.1 WP_005267693.1 WP_039902486.1 WP_164543170.1
urea ABC transporter ATP-binding subunit UrtE	1	1	1	1	1	1	1	1	0	1	1	1	1	1	1	AUC06350.1 WP_004647215.1 WP_004729117.1 WP_005105332.1 WP_005108167.1 WP_039902488.1
urea ABC transporter ATP-binding protein UrtD	1	1	1	1	1	1	1	1	0	1	1	1	1	1	1	AUC06351.1 WP_004281279.1 WP_004647213.1 WP_005105331.1 WP_005108168.1 WP_005267691.1
uracil phosphoribosyltransferase	1	1	1	1	1	1	0	1	1	1	1	1	1	1	1	AUC07085.1 WP_004280765.1 WP_004814701.1
tyrosine-type recombinase/integrase	1	0	1	2	1	1	2	1	1	1	1	1	1	1	1	AUC08480.1 WP_004281814.1 WP_004647716.1 WP_004733170.1 WP_005105879.1 WP_000059658.1
type IV pilus secretin PilQ family protein	1	1	1	1	1	1	0	1	1	1	1	1	1	1	1	WP_005265534.1 WP_039902445.1 WP_138743431.1 WP_005101381.1 AUC06710.1 WP_004732444.1 WP_004810005.1 WP_005108516.1 WP_004644953.1
tRNA (cytidine(34)-2'-O)-methyltransferase	1	1	1	1	1	1	0	1	1	1	1	1	1	1	1	AUC07168.1 WP_004280633.1 WP_004731903.1 WP_004814872.1 WP_005104002.1 WP_005106302.1 WP_005265896.1
trehalose-phosphatase	1	1	1	1	0	1	1	1	1	1	1	1	1	1	1	WP_004894791.1 AUC05772.1 WP_004279345.1 WP_004646209.1 WP_004730399.1 WP_005104713.1 WP_005107598.1 WP_005267166.1 WP_155861839.1
Transposase OrfAB, subunit B	1	18	16	20	29	12	4	0	17	5	1	4	2	3	4	WP_164543159.1 WP_085944194.1 WP_121980098.1 WP_121980446.1 WP_138742921.1 WP_138743014.1 WP_138743089.1 WP_138743330.1 WP_145972635.1 WP_155237176.1 WP_164542951.1 WP_164543331.1 WP_138743236.1 WP_115736956.1 WP_128841176.1 WP_128841209.1 WP_155118324.1 WP_155118362.1 WP_092586050.1 WP_004281753.1 WP_164543416.1 WP_016807204.1 WP_017397863.1 WP_017397908.1 WP_138742650.1 WP_005104092.1 WP_004647…
TPM domain-containing protein	1	1	1	1	0	1	1	1	1	1	1	1	1	1	1	WP_004281158.1 WP_004644962.1 WP_138743433.1 AUC06717.1 WP_004732430.1 WP_164543266.1 WP_004896263.1 WP_005101366.1 WP_005108522.1 WP_005265542.1
TPM domain-containing protein	1	1	1	1	0	1	1	1	1	1	1	1	1	1	1	AUC06718.1 WP_004281160.1 WP_004644963.1 WP_004732428.1 WP_004896260.1 WP_005101364.1 WP_005108523.1 WP_005265543.1 WP_164543265.1
Toxin HigB	1	2	1	2	2	1	1	0	4	1	1	1	2	1	1	WP_000269909.1 WP_000269911.1 WP_004637084.1 WP_004668307.1 WP_004733202.1 WP_044110686.1 WP_138743030.1 WP_004282357.1
TonB-dependent receptor; Outer membrane receptor for ferrienterochelin and colicins	1	2	1	1	1	1	0	1	1	1	1	1	1	1	1	WP_004647425.1 WP_004729539.1 WP_005107917.1 WP_005267473.1 WP_004278410.1 WP_138743109.1 AUC06067.1 WP_005103165.1 WP_004890160.1
TolC family protein, partial	1	1	2	2	2	2	0	1	2	2	1	1	2	1	2	WP_004892123.1 AUC07263.1 WP_004645702.1 WP_004731780.1 WP_004733129.1 WP_005100750.1 WP_005103878.1 WP_005106385.1 WP_017397922.1 WP_039902773.1 WP_103800514.1 WP_138743386.1 WP_017397989.1
Thymidylate kinase (EC 2.7.4.9)	1	1	2	1	1	1	1	1	0	1	1	1	1	1	1	WP_004892254.1 AUC07324.1 WP_004279070.1 WP_004645627.1 WP_004731671.1 WP_005103805.1 WP_005106444.1 WP_005265770.1
thiaminase II	1	1	1	1	1	1	0	1	1	1	1	1	1	1	1	AUC06282.1 WP_004281386.1 WP_004729210.1 WP_005108119.1 WP_004813677.1
thermonuclease family protein	1	1	1	1	1	1	1	0	1	1	1	1	1	1	1	WP_004647087.1 WP_004731183.1 WP_005100128.1 WP_005106829.1 WP_005266277.1 WP_039902239.1 WP_129717142.1 WP_164542838.1 WP_004895062.1
Tfp pilus assembly protein FimV	1	1	1	1	1	1	1	1	0	1	1	1	1	1	1	WP_026056753.1 AUC06115.1 WP_004647390.1 WP_004729474.1 WP_005107957.1 WP_164543046.1 WP_080547866.1
septum site-determining protein MinD	1	1	1	1	1	1	0	1	1	1	1	1	1	1	1	AUC05844.1 WP_004646120.1 WP_004811150.1 WP_005096033.1
Rne/Rng family ribonuclease	1	1	1	1	1	1	1	0	1	1	1	1	1	1	1	WP_004729400.1 WP_004278533.1 WP_004647360.1 WP_164543138.1 WP_005108002.1 WP_004890383.1
RidA family protein	1	1	1	0	1	1	1	1	1	1	1	1	1	1	1	AUC07203.1 WP_004280579.1 WP_005103956.1 WP_005106330.1 WP_004891993.1 WP_005265874.1
ribosome-associated protein	1	1	1	1	1	1	0	1	1	1	1	1	1	1	1	AUC06006.1 WP_004278333.1 WP_004813080.1 WP_005107862.1
response regulator	1	1	1	1	1	1	0	1	1	1	1	1	1	1	1	AUC06648.1 WP_004896390.1 WP_171054329.1 WP_171063321.1
resolvase family recombinase	1	2	2	4	3	1	2	0	2	3	2	2	1	2	1	WP_005099802.1 WP_171063374.1 WP_080631258.1 WP_081409052.1 WP_004282045.1 WP_004282172.1 WP_004812033.1 WP_004897285.1 WP_005105839.1 WP_005237480.1 WP_016807019.1 WP_035341412.1 WP_138742605.1 WP_004889330.1 WP_211100820.1
Pyridoxamine 5'-phosphate oxidase-related, FMN-binding	1	1	2	1	1	1	1	0	1	1	1	1	1	1	1	WP_051005992.1 WP_004647077.1 WP_004731168.1 WP_005100143.1 WP_005106835.1 WP_004280434.1 WP_005266291.1
pyridoxal phosphate-dependent aminotransferase	1	1	1	1	1	1	0	1	1	1	1	1	1	1	1	AUC07340.1 WP_004279052.1 WP_004645610.1 WP_004731654.1 WP_004892285.1 WP_005103791.1 WP_005106458.1 WP_005265762.1
putative membrane protein	1	1	0	1	1	1	1	1	1	1	1	1	1	1	1	AUC07721.1 WP_004278692.1 WP_004645260.1 WP_004731244.1 WP_004815838.1 WP_005100077.1 WP_005106668.1 WP_148334883.1
PTS transporter subunit EIIC	1	0	1	1	1	1	1	1	1	1	1	1	1	1	1	AUC08343.1 WP_004282137.1 WP_004647821.1 WP_004733119.1 WP_005100745.1 WP_138743063.1
Probable two-component sensor, near polyamine transporter	1	2	1	1	1	2	0	1	1	1	1	1	1	1	1	AUC08022.1 WP_004279863.1 WP_004646735.1 WP_004729835.1 WP_005107181.1
PIG-L family deacetylase	1	1	1	1	0	1	1	1	1	1	1	1	1	1	1	WP_004894801.1 AUC05777.1 WP_004279339.1 WP_004646203.1 WP_004730407.1 WP_005104719.1 WP_005267170.1 WP_005107605.1
phosphoenolpyruvate--protein phosphotransferase	1	0	1	1	1	1	1	1	1	1	1	1	1	1	1	AUC08345.1 WP_004282142.1 WP_004647819.1 WP_004733121.1 WP_005105911.1 WP_164543211.1
phosphatase PAP2 family protein	1	1	1	1	1	1	1	1	0	1	1	1	1	1	1	WP_005107382.1 AUC05564.1 WP_004279704.1 WP_004646520.1 WP_004894014.1
oxygen-independent coproporphyrinogen III oxidase	1	1	1	1	1	1	1	0	1	1	1	1	1	1	1	WP_004281537.1 WP_004645026.1 WP_004732320.1 WP_004896171.1 WP_005101234.1 WP_005108579.1 WP_138743011.1
oxidoreductase, FAD-binding	1	1	1	2	1	1	1	0	1	1	1	1	1	1	1	WP_004647515.1 WP_004732960.1 WP_005103305.1 WP_005107826.1 WP_005267425.1 WP_039901751.1 WP_138743249.1 WP_164542763.1 WP_004889919.1
nuclear transport factor 2 family protein	1	1	1	1	1	0	1	1	1	1	1	1	1	1	1	AUC08287.1 WP_004645909.1 WP_004732099.1 WP_005104115.1 WP_005106166.1 WP_005252710.1 WP_005265999.1 WP_138743283.1
N-acetyl-gamma-glutamyl-phosphate reductase	1	1	1	1	1	1	0	1	1	1	1	1	1	1	1	WP_171054311.1 WP_171057010.1 WP_171058624.1 WP_171065890.1 AUC07969.1
MFS transporter	1	1	1	1	0	1	1	1	1	1	1	1	1	1	1	AUC05774.1 WP_004279342.1 WP_004646206.1 WP_004730402.1 WP_005104715.1 WP_005107601.1 WP_005267168.1 WP_155861838.1 WP_017401496.1
MFS transporter	1	1	1	1	1	1	0	1	1	1	2	1	1	1	1	WP_004894007.1 AUC07865.1 WP_004280311.1 WP_004646967.1 WP_004730978.1 WP_005100330.1 WP_005106936.1 WP_005266389.1 WP_005107386.1
methylenetetrahydrofolate reductase C-terminal domain-containing protein	1	0	1	1	1	1	1	1	1	1	1	1	1	1	2	WP_004647715.1 AUC08481.1 WP_004281811.1 WP_004733169.1 WP_071321317.1 WP_121980310.1 WP_171065868.1 WP_162924854.1
methionine--tRNA ligase	1	1	1	1	1	1	0	1	1	1	1	1	1	1	1	WP_005104068.1 AUC07105.1 WP_004280733.1 WP_004645856.1 WP_004732025.1 WP_004891752.1 WP_005106233.1
methionine synthase	1	0	1	1	1	1	1	2	1	1	1	2	1	1	2	AUC07911.1 AUC08484.1 WP_004281804.1 WP_004646908.1 WP_004733166.1 WP_004894755.1 WP_071321315.1 WP_005267229.1
lipid A export permease/ATP-binding protein MsbA	1	1	1	1	1	1	0	1	1	1	1	1	1	1	1	AUC07577.1 WP_004278883.1 WP_004645473.1 WP_004731485.1 WP_004815568.1 WP_005106562.1 WP_138742525.1
Lactate-responsive regulator LldR in Enterobacteria, GntR family	1	0	1	1	1	2	1	1	1	1	1	1	1	1	1	AUC08347.1 WP_004282146.1 WP_004647808.1 WP_004893693.1 WP_121979841.1
Inhibitor of vertebrate g-type lysozyme, periplasmic => PliG	1	0	1	1	1	1	1	1	1	1	1	1	1	1	1	WP_004281816.1 WP_004780041.1 WP_005105877.1 AUC08498.1 WP_101627201.1
hypothetical protein	1	1	1	1	1	1	0	1	1	1	1	1	1	1	2	WP_004890547.1 AUC06214.1 WP_005102856.1 WP_138743251.1 WP_004278597.1 WP_004647320.1 WP_004729320.1 WP_005108062.1 WP_005267572.1 WP_005267567.1
hypothetical protein	1	0	3	2	1	2	1	2	1	2	1	2	1	1	1	AUC07364.1 WP_004646411.1 WP_004893810.1 WP_005104451.1 AUC08479.1 WP_004281821.1 WP_071321248.1
hypothetical protein	1	1	2	1	1	3	1	0	2	1	1	1	1	1	2	WP_004279592.1 WP_168730728.1 WP_004893783.1 WP_171476917.1 WP_005104463.1 WP_164543092.1 WP_004646812.1
hypothetical protein	1	2	3	2	2	3	1	0	2	1	1	2	2	2	2	WP_004281965.1 WP_004646456.1 WP_004279621.1
hypothetical protein	1	1	1	1	0	1	1	1	1	1	1	1	1	1	1	AUC06713.1 WP_004281151.1 WP_004732438.1 WP_005101375.1 WP_005108518.1 WP_005265537.1 WP_016806916.1 WP_164543268.1 WP_004896269.1
hypothetical protein	1	1	1	1	1	1	1	1	0	1	1	1	1	1	1	WP_004892001.1 AUC07208.1 WP_004280573.1 WP_004645760.1 WP_004731870.1 WP_005103950.1 WP_005106335.1 WP_005265871.1
hypothetical protein	1	1	1	1	1	0	1	1	1	1	1	1	1	1	1	WP_004896088.1 AUC06865.1 WP_004281442.1 WP_004645092.1 WP_004732224.1 WP_005101144.1 WP_005108627.1 WP_129717863.1
hypothetical protein	1	1	1	1	1	1	0	1	1	1	1	1	1	1	1	AUC06639.1 WP_004281050.1 WP_004644910.1 WP_005101497.1 WP_005265486.1 WP_004732510.1 WP_004896399.1
hypothetical protein	1	1	1	1	1	1	1	1	0	1	1	1	1	1	1	AUC06998.1 WP_004281696.1 WP_004645954.1 WP_004732173.1 WP_005106122.1 WP_005252762.1 WP_005266039.1
hypothetical protein	1	1	1	1	1	2	0	1	1	1	1	1	1	1	1	AUC06121.1 WP_004278491.1 WP_004647386.1 WP_004729464.1 WP_005107964.1 WP_004890337.1
hypothetical protein	1	1	1	1	1	1	0	1	1	1	1	1	1	1	1	AUC05989.1 WP_004278311.1 WP_004732995.1 WP_004891465.1 WP_005103289.1 WP_005107838.1 WP_005261855.1
hypothetical protein	1	1	1	1	1	1	1	1	0	1	1	1	1	1	1	WP_004279478.1 WP_004646319.1 AUC05674.1 WP_005107499.1 WP_121979884.1 WP_005267060.1
hypothetical protein	1	1	1	1	1	1	1	0	1	1	1	1	1	1	1	WP_034605933.1 WP_004279462.1 WP_004730248.1 WP_044111600.1 WP_138742905.1 WP_004893528.1
hypothetical protein	1	1	1	1	0	1	1	1	1	1	1	1	1	1	1	AUC08225.1 WP_004646201.1 WP_004730408.1 WP_005107607.1 WP_005267172.1 WP_035342513.1 WP_004894830.1
hypothetical protein	1	1	1	1	1	1	1	0	1	1	1	1	1	1	1	WP_004814723.1 WP_004280747.1 WP_004645868.1 WP_004732041.1 WP_005106222.1 WP_005247874.1
hypothetical protein	1	1	1	1	1	1	1	0	1	1	1	1	1	1	1	WP_004278668.1 WP_005267606.1 WP_004729219.1 WP_005108113.1 WP_004890677.1
hypothetical protein	1	1	1	1	1	1	1	1	0	1	1	1	1	1	1	AUC05771.1 WP_004279347.1 WP_004646210.1 WP_004730396.1 WP_004810999.1
hypothetical protein	1	1	1	1	1	1	1	0	1	1	1	1	1	1	1	WP_004280681.1 WP_004645820.1 WP_004731959.1 WP_004814805.1 WP_005265927.1
hypothetical protein	1	1	1	1	1	1	1	0	1	1	1	1	1	1	1	WP_004894311.1 WP_004280276.1 WP_005100389.1 WP_005266430.1 WP_171476907.1
hypothetical protein	1	1	1	1	1	1	1	0	1	1	1	1	1	1	1	WP_004278595.1 WP_004647322.1 WP_005102860.1 WP_005267563.1 WP_004890542.1
hypothetical protein	1	1	1	1	1	1	1	0	1	1	1	1	1	1	1	WP_004279546.1 WP_004646377.1 WP_005266989.1 WP_164543053.1 WP_004893681.1
hypothetical protein	1	1	1	1	1	1	1	0	1	1	1	1	1	1	1	WP_004280206.1 WP_004729806.1 WP_005107037.1 WP_005246495.1
hypothetical protein	1	1	1	1	1	1	1	0	1	1	1	1	1	1	1	WP_004280748.1 WP_004732043.1 WP_004814722.1 WP_005106221.1
hypothetical protein	1	1	1	1	1	1	0	1	1	1	1	1	1	1	1	AUC07176.1 WP_004280622.1 WP_004814888.1
hypothetical protein	1	1	1	1	1	1	2	0	2	1	1	1	1	1	1	WP_004280859.1 WP_004641925.1 WP_004728908.1
hypothetical protein	1	1	1	1	1	1	1	0	1	1	1	1	1	1	1	WP_004894121.1 WP_004280333.1 WP_005100295.1
hypothetical protein	1	1	1	1	1	1	1	0	1	1	1	1	1	1	1	WP_004646222.1 WP_005262425.1 WP_162531451.1
hypothetical protein	1	1	1	1	1	1	1	0	1	1	1	1	1	1	1	WP_004281231.1 WP_004813915.1 WP_005105291.1
hypothetical protein	1	1	1	1	1	1	1	0	1	1	1	1	1	1	1	WP_004280735.1 WP_155237100.1
hypothetical protein	1	1	1	1	1	1	1	0	1	1	1	1	1	1	1	WP_004645377.1
HPP family protein	1	1	1	1	1	1	0	1	1	1	1	1	1	1	1	AUC06162.1 WP_004278539.1 WP_004729390.1 WP_004890397.1 WP_005102970.1 WP_005108011.1
homoserine O-acetyltransferase	1	1	1	1	1	1	0	1	1	1	1	1	1	1	1	AUC06071.1 WP_004278414.1 WP_004647421.1 WP_004729530.1 WP_004890181.1 WP_005107920.1 WP_005267476.1 WP_138743112.1
HlyC/CorC family transporter	1	1	1	1	1	1	0	1	1	1	1	1	1	1	1	WP_004892036.1 AUC07220.1 WP_004280552.1 WP_005103943.1 WP_005106343.1 WP_005265856.1
HfaB protein	1	1	1	2	1	0	1	0	1	1	1	1	1	1	1	WP_004645091.1 WP_004732225.1 WP_005101146.1 WP_005108626.1 WP_005265587.1 WP_039902528.1 WP_121980168.1 WP_004896089.1
heme-binding protein	1	1	1	1	1	1	0	1	1	1	1	1	1	1	1	WP_005266758.1 WP_004280003.1 WP_004646640.1 WP_004894243.1 AUC08110.1 WP_004729906.1
helix-turn-helix transcriptional regulator	1	2	1	1	2	1	1	0	2	1	1	1	1	1	2	WP_001140620.1 WP_001140622.1 WP_121980095.1
heavy metal response regulator transcription factor	1	0	2	1	1	1	1	1	2	1	1	1	1	1	1	WP_004281866.1 WP_004663993.1 WP_004668313.1 WP_004679347.1 AUC07478.1 WP_138742754.1
HAMP domain-containing protein	1	1	1	1	1	1	0	1	1	1	1	1	1	1	1	AUC06209.1 WP_004278591.1 WP_004729323.1 WP_004890529.1 WP_005108060.1 WP_005267561.1 WP_026055758.1 WP_034435905.1
HAMP domain-containing histidine kinase	1	1	1	1	1	1	1	0	1	1	1	1	1	1	1	WP_004813078.1 WP_004278332.1 WP_004647481.1 WP_004733022.1 WP_005107861.1 WP_138743076.1
HAD family hydrolase	1	1	1	1	1	1	1	0	1	1	1	1	1	1	1	WP_004279383.1 WP_004646238.1 WP_004730347.1 WP_005104682.1 WP_005107567.1 WP_005267133.1 WP_004893408.1
GntR family transcriptional regulator	1	1	1	1	1	1	0	1	1	1	1	1	1	1	1	AUC05651.1 WP_004279502.1 WP_004646348.1 WP_005107474.1 WP_005267036.1 WP_138742665.1
GntR family transcriptional regulator	1	1	1	1	1	1	0	1	1	1	1	1	1	1	1	AUC08373.1 WP_004281969.1 WP_004647775.1 WP_005105943.1
GNAT family N-acetyltransferase	1	1	1	1	1	1	0	1	1	1	1	1	1	1	1	AUC07150.1 WP_004280657.1 WP_004645805.1 WP_004891863.1 WP_005104022.1 WP_005106285.1 WP_005265914.1 WP_114541657.1
glycosyltransferase	1	1	1	1	0	1	1	1	1	1	1	1	1	1	1	WP_004894797.1 AUC05775.1 WP_004646205.1 WP_004730403.1 WP_005104717.1 WP_005107602.1 WP_005247033.1 WP_039902017.1 WP_155861837.1
glycerate kinase	1	1	1	1	1	1	1	0	1	1	1	1	1	1	1	WP_004890300.1 WP_004278467.1 WP_004647402.1 WP_004729486.1 WP_005107949.1 WP_005267502.1 WP_138743127.1 WP_164543051.1
glyceraldehyde-3-phosphate dehydrogenase	1	1	1	1	1	1	0	1	1	1	1	1	1	1	1	AUC05569.1 WP_004279679.1 WP_004893999.1 WP_005107389.1
glutamate synthase large subunit	1	1	1	1	0	1	1	1	1	1	1	1	1	1	1	AUC06714.1 WP_016806918.1 WP_017397742.1 WP_171054326.1 WP_171058628.1 WP_171064277.1 WP_171065627.1 WP_171065885.1
GGDEF domain protein	1	1	1	1	1	1	0	1	1	1	1	1	1	1	1	AUC06286.1 WP_004281381.1 WP_004647273.1 WP_004729202.1 WP_005105369.1 WP_005108122.1 WP_138743214.1 WP_004813681.1
FMN-dependent L-lactate dehydrogenase LldD	1	0	1	1	1	1	1	1	1	1	1	1	1	1	2	WP_005267200.1 WP_004893695.1 WP_048881570.1 AUC08346.1 WP_004282143.1
FilF	1	1	1	1	1	1	1	0	1	1	1	1	1	1	1	WP_004279162.1 WP_004646036.1 WP_004730724.1 WP_005104902.1 WP_005107776.1 WP_005267403.1 WP_138743199.1 WP_164542793.1
FAD-dependent oxidoreductase	1	1	1	1	0	1	1	1	1	1	1	1	1	1	1	AUC06715.1 WP_004644960.1 WP_004732434.1 WP_004896267.1 WP_005101370.1 WP_005108520.1 WP_005265541.1 WP_039902448.1 WP_138743432.1 WP_164543267.1
epoxyqueuosine reductase QueH	1	0	1	1	1	1	1	1	1	1	1	1	1	1	2	AUC08482.1 WP_004281809.1 WP_004647714.1 WP_005267246.1
DUF3325 family protein	1	1	1	1	1	1	0	1	1	1	1	1	1	1	1	AUC07241.1 WP_004280521.1 WP_004645729.1 WP_004731826.1 WP_004892084.1 WP_005103916.1 WP_005106367.1 WP_138743372.1
DUF1852 family protein	1	0	1	1	1	1	1	1	2	1	1	2	1	1	2	WP_004646909.1 WP_004894756.1 WP_005267231.1 AUC08483.1 WP_004281805.1 WP_004647848.1 WP_004733167.1 WP_005105886.1 WP_071321316.1 WP_121980312.1
DMT family protein	1	1	1	1	1	1	1	0	1	1	1	1	1	1	1	WP_004647146.1 WP_004729014.1 WP_004897496.1 WP_005252989.1
Dihydroxyacetone kinase, ATP-dependent (EC 2.7.1.29)	1	1	1	1	2	1	0	1	1	1	1	1	1	1	1	AUC05734.1 WP_004646254.1 WP_004730321.1 WP_004893428.1 WP_005267115.1 WP_080632814.1 WP_004279395.1
dephospho-CoA kinase	1	1	1	1	1	1	0	1	1	1	1	1	1	1	1	AUC06675.1 WP_004281093.1 WP_004896341.1 WP_005101434.1 WP_005108481.1
cyanase	1	1	1	1	1	1	0	1	1	1	1	1	1	1	1	AUC07845.1 WP_004280338.1 WP_004646988.1 WP_004894766.1
class I SAM-dependent methyltransferase	1	1	1	1	0	1	1	1	1	1	1	1	1	1	1	AUC05776.1 WP_004279340.1 WP_004646204.1 WP_004730404.1 WP_005104718.1 WP_005107604.1 WP_005267169.1 WP_004894799.1
cation:proton antiporter	1	1	1	1	1	1	1	0	1	1	1	1	1	1	1	WP_004647345.1 WP_004729354.1 WP_004890476.1 WP_005102909.1 WP_005108043.1 WP_005267557.1 WP_039901778.1
Cation transport protein	1	0	1	1	3	1	1	1	1	1	1	1	1	1	1	WP_004890364.1 AUC06140.1 WP_004278510.1 WP_004647370.1 WP_004729432.1 WP_005107985.1 WP_005261714.1 WP_164543031.1
catalase HPII	1	1	1	1	0	1	1	1	1	1	1	1	1	1	1	AUC05779.1 WP_004279334.1 WP_004646200.1 WP_004730411.1 WP_005104722.1 WP_005107609.1 WP_005267173.1 WP_004892427.1
C39 family peptidase	1	1	1	1	1	1	0	1	1	1	1	1	1	1	1	AUC05931.1 WP_004279157.1 WP_004646031.1 WP_004730731.1
bifunctional aconitate hydratase 2/2-methylisocitrate dehydratase	1	1	1	1	1	1	0	1	1	1	1	1	1	1	1	AUC07682.1 WP_004278746.1 WP_004645371.1 WP_004892994.1 WP_005103437.1 WP_005106643.1
AzlC family ABC transporter permease	1	1	1	1	1	1	0	1	1	1	1	1	1	1	1	AUC07492.1 WP_004278940.1 WP_004892640.1 WP_005265741.1
AraC family transcriptional regulator	1	1	1	1	1	1	1	0	1	1	1	1	1	1	1	WP_004897275.1 WP_004647283.1 WP_004729222.1 WP_004813650.1 WP_005105389.1 WP_005108110.1 WP_039901798.1
antibiotic biosynthesis monooxygenase	1	0	1	1	1	1	1	1	1	1	1	1	1	1	1	WP_004812141.1 AUC08468.1 WP_000920558.1 WP_004897265.1
AMP-binding protein	1	1	1	1	1	1	1	1	0	1	1	1	1	1	1	AUC08161.1 WP_004280116.1 WP_004646595.1 WP_004729982.1 WP_005104496.1 WP_005107312.1
pimeloyl-ACP methyl ester esterase BioH	1	0	1	1	1	1	1	1	1	1	1	1	1	1	1	WP_004811016.1 AUC08355.1 WP_004282161.1 WP_004647803.1 WP_005105917.1 WP_103800515.1 WP_164543210.1
Alpha,alpha-trehalose-phosphate synthase [UDP-forming] (EC 2.4.1.15)	1	1	1	1	0	1	1	1	1	1	1	1	1	1	1	AUC05773.1 WP_004279343.1 WP_004646208.1 WP_004730400.1 WP_005104714.1 WP_005107600.1 WP_005267167.1 WP_121980085.1 WP_004894793.1
allophanate hydrolase	1	1	1	1	1	1	0	1	1	1	1	1	1	1	1	AUC07823.1 WP_004280377.1 WP_004647015.1 WP_004731053.1 WP_004894904.1 WP_005100246.1 WP_005106894.1 WP_005266350.1
allantoinase PuuE	1	1	2	1	1	1	0	1	1	1	1	1	1	1	2	WP_171058640.1 AUC07895.1 WP_000127611.1 WP_004280260.1 WP_004646927.1 WP_004729752.1 WP_005106981.1
aldehyde dehydrogenase family protein	1	1	1	1	1	1	1	0	1	1	1	1	1	1	1	WP_004731470.1 WP_005106584.1 WP_138742532.1 WP_164542824.1 WP_004645448.1 WP_004892837.1
acyl-CoA thioesterase	1	1	1	1	1	1	0	1	1	1	1	1	1	1	1	AUC08241.1 WP_004278628.1 WP_004729290.1 WP_004890588.1 WP_005108079.1 WP_005102809.1 WP_005267599.1
acyl-CoA thioesterase	1	1	1	1	1	1	0	1	1	1	1	1	1	1	1	WP_081400758.1 AUC07328.1 WP_004279066.1 WP_004645622.1 WP_005103801.1 WP_005106449.1
acyl-CoA dehydrogenase family protein	1	1	1	1	1	1	1	1	0	1	1	1	1	1	1	AUC07739.1 WP_004895095.1 WP_005100095.1 WP_171054319.1 WP_171057018.1 WP_171058350.1 WP_171064283.1 WP_171065886.1 WP_171521916.1
acyl-CoA dehydrogenase	1	1	1	1	0	1	1	1	1	1	1	1	1	1	1	WP_004894805.1 AUC05778.1 WP_004646202.1 WP_004279337.1 WP_005104720.1 WP_005107606.1 WP_005267171.1 WP_138742652.1
acetate kinase	1	1	1	1	1	1	0	1	1	1	1	1	1	1	1	WP_004890138.1 AUC06060.1 WP_004729551.1 WP_005103172.1 WP_005107913.1 WP_086044120.1 WP_004278402.1
50S ribosomal protein L9	1	1	1	1	1	1	0	1	1	1	1	1	1	1	1	AUC07640.1 WP_004278793.1 WP_004645413.1 WP_004815692.1
50S ribosomal protein L11 methyltransferase	1	1	1	1	1	1	0	1	1	1	1	1	1	1	1	AUC08055.1 WP_004279896.1 WP_004646702.1 WP_005100866.1 WP_005266631.1 WP_004894378.1
30S ribosomal protein S20	1	1	1	1	1	1	0	1	1	1	1	1	1	1	1	AUC08027.1 WP_004279868.1 WP_004786139.1
1-phosphofructokinase	1	0	1	1	1	1	1	1	1	1	1	1	1	1	1	AUC08344.1 WP_004282140.1 WP_004647820.1 WP_004733120.1 WP_100358240.1
1-aminocyclopropane-1-carboxylate deaminase/D-cysteine desulfhydrase	1	1	1	1	1	1	1	1	0	1	1	1	1	1	1	AUC07099.1 WP_004280742.1 WP_004645865.1 WP_004732037.1 WP_005106227.1 WP_005265955.1 WP_004891729.1
