# Supplementary material for: Genome Analysis of Acinetobacter lwoffii Strains Isolated from Permafrost Soils Aged from 15 Thousand to 1.8 Million Years Revealed Their Close Relationships with Present-Day Environmental and Clinical Isolates
Source: Biology (Basel). 2021 Sep 4;10(9):871. doi: 10.3390/biology10090871 (PMC8472584; doi:10.3390/biology10090871)
Supplement: Supplementary file 1 [file biology-10-00871-s001.zip › Supplemental Table S5.xlsx]

## Sheet: Table S5
	Supplementary Table S5
	Distribution of IS elements in the genomes of clinical and environmental strains of A. lwoffii

## Sheet: Data
		Environmental strains								Clinical strains
IS family	IS element	ZS2071	M2a1	GC2	ED23-35	ED45-23	ED9-5A	VS15	EK30A	SH145	NIPH 715	CIP 7031	NIPH 478	NIPH 512	TG19636
IS1	ISAlw2	1	18		1	1	7	2	7		6	2		1
	ISAlw3	4	6		2	2	3	2	2			5		5	1
	ISAlw25	1		1	3		1		3		1	1			1
	ISPa14		10					1	4
IS3	ISAba2-related	2
	ISAba14	1	10	1	8	2	4	1	5			4
	ISAba18														1
	ISAba19		1
	isoISAba18/19/29/34		11
	isoISAba19-related		1
	ISAba22	1			1
	ISAcsp3				1			1		1
	ISAcsp5		2			1	3	1			1				1
	ISAlw4		1	1	3	3				1		1
	ISAlw5		1		2		4	1	5			5
	ISAlw6	1	1
	ISAlw23		1	1								1		2
	ISAlw26	1
	ISAlw27	1							2
	ISAlw28	1												1
IS4	ISAba1	6	12			3	4	7	12		8	19			1
	ISAba33	3	5	1							1	2
	ISAbe18		4	1	9	6	7	6	2		4	4		2	1
	ISAlw7		1	1		1	1	1	2		2	1		1
	ISAlw8	6	6	1	1	1	4	7	8		5	8		7	1
	ISAlw9	3	5	1	5	4	5	5	6		6	2
	ISAlw10	5	7		1	1	4	5	2		4	3			1
IS5	IS17		6			2	4	2	7		3	4	1	6
	ISAba12	3	4	1	5	2	6	2	3		1	1	1
	ISAba27	2	7	1			4				1				1
	ISAba31	2	7		7	8	5	7	1		1	5	12	11
	ISAha3			1
	ISAlw1			1		1			1	1
	ISAlw11	3	4			3	3		2		5	8		10
	ISAlw12	1	1
	ISAlw13		2			1	5
	ISAlw14	2	1	2	2	1		2	1	1	1				1
	ISAlw14-related	1
	ISAlw15	3	6	1		4	5		2		7	1			1
	ISAlw31	1						2	4
	ISAlw32	1				1			1	1	2			1
IS6	IS1006	2	1		2	2	2	2	2		2		1		1
	IS1007		1			1	1	1	1	1	1		1		1
	IS1008	1				2	2	1	1		3	1	1	2
	isoIS1006/1007/Our1		4
	ISAba52						1
	ISOur1		1		1	2	3	1	1		3	1	1	2
IS21	ISAba8	1	1	2			1				1	6			1
	ISPst3			1
IS30	ISAba125	4	8	1	2	5	3	8	6		4	6
	ISAlw33	1										1
	IS18						1		1					1
IS66	ISAba16				3				2
	ISAba17		1					2						1
	ISAba25		1		1			1	1			3
	ISAba46								3		1
	ISAba25/46/49-related		5
	ISAba49					1
	ISAlw16		1		3						1			1
	ISAlw34	2						2			1
IS256	ISAba42													1
IS91	ISVsa3														1
IS200	IS1253B-related	1
IS481	ISAlw35	1										1			1
IS630	ISAlw17		2						1
	ISAlw18	3	5				1	2	3		2	5
	ISAba44		3					2	2		1
IS701	ISAba11	2	13	1	8			11	8		3	5			1
IS982	ISAba9	3	3	1	1	4	2	4	5			2			1
	ISAba825		2
	ISAcsp2		1
	ISAlw19		1				1	1	8	1	3	2
	ISAlw20	3	7	1	4		2	2	4		4	5			1
IS1595	ISAlw21		1
ISL3	ISPpu12	1		1			1
ISNCY	ISAba32	5	1	1	2	2	4	3	2		1		1	2
	ISAlw22		1			3	3
	Total number	86	205	25	78	70	107	98	133	7	90	115	19	57	19
	1 - Data from Supplementary Table S2. (Veress A, Nagy T, Wilk T, Kömüves J, Olasz F, Kiss J. Abundance of mobile genetic elements in an Acinetobacter lwoffii strain isolated from Transylvanian honey sample. Scientific Reports, 19 Feb 2020, 10(1):2969)
